# Supplementary material for: Bioinformatic characterization of endolysins and holin-like membrane proteins in the lysis cassette of phages that infect Gordonia rubripertincta
Source: PLoS One. 2022 Nov 17;17(11):e0276603. doi: 10.1371/journal.pone.0276603 (PMC9671378; doi:10.1371/journal.pone.0276603)
Supplement: S1 Table — The 46 TM proteins as listed in order of consensus prediction of total TM helices. The number of predicted TM helices for each TM prediction program are listed. The final column presents notes related to the consensus prediction. (XLSX) [file pone.0276603.s001.xlsx]

## Sheet: Sheet1
	Phage	Gene	Cluster	Size (amino acids)	TM Consensus	TM SOSUI	TM TMHMM	TM TOPCONS	SignalP	LipoP	HHPred TMs identified	HHpred Holin pfam hits	N-terminus Sequence and Evidence of Dual Start	Notes on the Analysis
1	Amok	gp23	CT	102	SIGNAL	1	1	SIGNAL	SIGNAL	SIGNAL	SIGNAL	none	Yes: (MFTAASM) no charge	Signal by TOPCONS, HHpred & SignalP, 1TM by SOSUI & TMHMM
2	CaiB	gp19	DR	103	1	1	1	1	No	No	YES	none	No:(MSGELIL)	100% consensus 1 TMs; no signal or lipo predicted
3	PokyPuppy	gp37	CS	110	1	0	1	1	No	No	YES	PF09682	No: (MNDIITL)	0 TM by SOSUI; TMHMM and TOPCONS prredict 1 TM; no signal by SignalP
4	PokyPuppy	gp38	CS	79	1	1	1	1	No	No	YES	none	No: (MNWYAFAL)	100% consensus 1 TMs; no signal or lipo predicted
5	Jalebi	gp37	DV	90	1	1	1	1	No	No	YES	PF10960	No: (MLAVALAEEL)	100% consensus 1 TMs; no signal or lipo predicted
6	DumpTruck	gp36	DV	131	1	1	1	1	No	No	YES	PF16931	No: (MSNDLLVP)	100% consensus 1 TMs; no signal or lipo predicted
7	LilyPad	gp35	DG	122	1	1	1	1	No	No	YES	PF16931	No: (MWWTQVIVP)	100% consensus 1 TMs; no signal or lipo predicted
8	ChisanaKitsune	gp60	DQ	112	1	1	1	0	No	No	YES	PF10682; FP04971	No: (MDLAQL)	1 TM by SOSUI & TMHMM; 3 of 6 programs in TOPCONS predict same TM but overall program indicates 0 TM. No signal by SignalP
9	KappaFarmDelta	gp24	CV	107	1	1	1	1	No	No	YES	none	No: (MPTWLTPD)	100% consensus 1 TMs; no signal or lipo predicted
10	DalanDe	gp60	DQ	104	1	0	1	SIGNAL	No	No	YES	PF16082	Yes: (MTPEM) - charged	0 TM by SOSUI; signal predicted but not full consensus by TOPCONS as SPOCTOPUS predicts signal; 1 TM by TMHMM, No signal by HHpred or SignalP
11	VanLee	gp31	sing	145	1	0	1	1	No	No	YES	PF10960	No: (MPPEIAQYL)	0 TM by SOSUI; TMHMM and TOPCONS prredict 1 TM; no signal by SignalP
12	DumpTruck	gp33	DV	87	SIGNAL + 1 TM	1	SIGNAL	2	SIGNAL	SIGNAL	SIGNAL	PF16081; PF04531	No: (MANIQYKRT)	1 TM by SOSUI; LioP, SignalP & TMHMM predict signal and SPOCTOPUS in TOPCONS predicts signal, but overall TOPCONS predicts 2 TM;
13	Jalebi	gp36	DV	89	2	2	2	2	No	No	YES	PF16081; PF04531	No: (MADTVLEEE)	100% consensus 2 TMs; no signal predicted
14	Amok	gp21	CT	91	2	2	2	2	No	No	YES	PF04531; PF05106	No: (MTEEVIDV)	100% consensus 2 TMs; no signal predicted
15	Suerte	gp22	CZ	168	2	2	2	2	No	No	YES	none	Yes: (MTM) no charge	100% consensus 2 TMs; no signal predicted
16	Secretariat	gp10	DJ	147	2	2	2	2	No	No	YES	PF04531	No: (MATSEAGLT)	100% consensus 2 TMs; no signal predicted
17	Suerte	gp20	CZ	126	2	2	2	2	No	No	YES	PF16081; PF04531	No: (MTIAGYKPS)	100% consensus 2 TMs; no signal predicted
18	Mayweather	gp25	CT	187	2	2	2	2	No	No	YES	PF09682	No: (MNPQLIA)	100% consensus 2 TMs; no signal predicted
19	DalanDe	gp56	DQ	172	2	1	2	2	No	No	YES	PF16081; PF05106	No: (MTSNETNL)	Sosui predicts only 1TM, Others predict 2
20	ChisanaKitsune	gp57	DQ	179	2	2	2	2	No	No	YES	PF16081; PF04531; PF05106	No: (MSNPYAST)	100% consensus 2 TMs; no signal predicted
21	Orla	gp24	CT	111	2	2	2	2	No	No	YES	PF16081	No: (MKATLV)	100% consensus 2 TMs; no signal predicted
22	Clawz	gp66	CP	135	2	2	2	2	No	No	NO	PF16081; PF04531	No: (MTVPNV)	100% consensus 2 TMs; no signal predicted
23	Orla	gp26	CT	148	2	2	2	2	No	No	YES	PF11351	No: (MSEVWITL)	100% consensus 2 TMs; no signal predicted
24	Orla	gp25	CT	72	2	2	2	2	No	No	YES	PF11351	No: (MSNKKSG)	100% consensus 2 TMs; no signal predicted
25	Mayweather	gp24	CT	78	2	2	2	2	No	No	YES	PF11351	Yes: (MSKPSM) + charged	100% consensus 2 TMs; no signal predicted
26	Suerte	gp21	CZ	77	2	2	2	2	No	No	YES	PF09682	No: (MTKSGKGNDK)	100% consensus 2 TMs; no signal predicted
27	DalanDe	gp58	DQ	101	2	2	2	2	SIGNAL	No	SIGNAL	PF16945	No: (MTTENFDPE)	Signal by HHpred and SignalP; 2TM by SOSUI and TMHMM; consnsus for TOPCONS is 2 TM although SPOCTOPUS predicts signal. CUTS at aa49 with TM in cut sequence, same PHAM as DumpTruck gp33
28	KappaFarmDelta	gp26	CV	116	3	3	3	3	No	No	YES	none	No: (MRQAGDIG)	100% consensus 3 TMs; no signal predicted
29	CaiB	gp18	DR	153	4	4	4	4	No	No	YES	none	No: (MKVWRAVR)	100% consensus 4 TMs; no signal predicted
30	DumpTruck	gp35	DV	162	4	4	4	4	No	No	YES	none	No: (MKIDLEVVKE)	100% consensus 4 TMs; no signal predicted
31	LilyPad	gp34	DG	162	4	4	4	4	No	No	YES	none	No: (MEWHSAT)	100% consensus 4 TMs; no signal predicted
32	PokyPuppy	gp36	CS	180	4	3	4	4	No	No	YES	PF16085	No: (MKRVARA)	SOSUI predicts 3 TM others 4 TM
33	KappaFarmDelta	gp23	CV	150	4	4	4	4	No	No	YES	PF16945	No: (MSVPTI)	100% consensus 4 TMs; no signal predicted
34	Amok	gp22	CT	162	4	4	4	4	No	No	YES	none	No: (MLDWIKEWR)	100% consensus 4 TMs; no signal predicted
35	DalanDe	gp59	DQ	163	4	4	4	4	No	No	YES	none	No: (MPNRRSHRAR)	100% consensus 4 TMs; no signal predicted
36	ChisanaKitsune	gp59	DQ	164	4	4	4	4	No	No	YES	none	No: (MPYRAL)	100% consensus 4 TMs; no signal predicted
37	VanLee	gp30	sing	161	4	4	4	4	No	No	YES	none	Yes: (MIRDPGM) +/- charged	100% consensus 4 TMs; no signal predicted
38	CaiB	gp17	DR	164	4	4	4	4	No	No	YES	none	No: (MSPDEIRREAE)	100% consensus 4 TMs; no signal predicted
39	CaiB	gp16	DR	133	4	4	4	4	No	No	YES	PF16081; PF04531; PF04688	No: (MTHRLPD)	100% consensus 4 TMs; no signal predicted
40	Jalebi	gp39	DV	128	4	4	4	4	No	No	YES	PF10746	No: (MKQAAISASA)	100% consensus 4 TMs; no signal predicted
41	DumpTruck	gp34	DV	150	4	4	4	4	No	No	YES	none	No: (MEQADV)	100% consensus 4 TMs; no signal predicted
42	LilyPad	gp33	DG	148	4	4	4	4	No	No	YES	none	No: (MDDSPDEV)	100% consensus 4 TMs; no signal predicted
43	PokyPuppy	gp35	CS	148	4	4	4	4	No	No	YES	none	No: (MARGIGP)	100% consensus 4 TMs; no signal predicted
44	LilyPad	gp32	DG	134	4	4	4	4	No	No	YES	PF16081; PF04531; PF04688	No: (MTVNTQA)	100% consensus 4 TMs; no signal predicted
45	Mayweather	gp23	CT	117	4	3	4	4	No	No	YES	PF16081; PF04531; PF04688	No: (MTHREPAAR)	SOSUI predicts 3 TM others 4 TM
46	VanLee	gp29	sing	113	4	4	4	4	No	No	YES	PF16081	No: (MSFLDSARRAY)	100% consensus 4 TMs; no signal predicted
