# Supplementary material for: Bioinformatic characterization of endolysins and holin-like membrane proteins in the lysis cassette of phages that infect Gordonia rubripertincta
Source: PLoS One. 2022 Nov 17;17(11):e0276603. doi: 10.1371/journal.pone.0276603 (PMC9671378; doi:10.1371/journal.pone.0276603)
Supplement: S2 Table — The refence phage and LysB gene number is presented. The first 5 HHpred PDB hits for all LysB proteins are presented by PDB number. The description of each PDB is presented on the bottom of the table. (XLSX) [file pone.0276603.s002.xlsx]

## Sheet: Sheet1
Reference Phage	Cluster	lysB Gene	lysB Genome Location	HHpred 1	E-value	HHpred 2	E-value	HHpred 3	E-value	HHpred 4	E-value	HHpred 5	E-value	pfam hit
PokyPuppy	CS	gp49	distal	3HC7_A	2.7e-28	3AJA_B	1.5e-23	1G66_A	3.8e-23	5W95_B	3.7e-22	1QOZ_B	1.9e-22	PF01083.25
Amok	CT	gp46	distal	3HC7_A	8.8e-25	3AJA_B	3.9e-19	1G66_A	2.2e-19	1QOZ_B	2.8e-19	5W95_B	1.4e-17	PF01083.25
Mayweather	CT	gp51	distal	3HC7_A	2.3e-23	1QOZ_B	1.5e-19	1G66_A	4.4e-19	3AJA_B	4.2e-18	2CZQ_A	2.4e-17	PF01083.25
Orla	CT	gp53	distal	3HC7_A	4.7e-27	1QOZ_B	3.8e-22	1G66_A	4.7e-22	3AJA_B	5.5e-21	2CZQ_A	4.4e-19	PF01083.25
KappaFarmDelta	CV	gp29	distal	3HC7_A	2.5e-25	3AJA_B	3.8e-20	1QOZ_B	6.8e-20	1G66_A	4e-20	5W95_B	7.4e-19	PF01083.25
LilyPad	DG	gp89	distal	3HC7_A	2.3e-23	3AJA_B	1.2e-19	1QOZ_B	2.2e-19	1G66_A	2.6e-19	5W95_B	2.7e-18	PF01083.25
Secretariat	DJ	gp28	distal	3HC7_A	1.6e-25	1QOZ_B	1.1e-21	1G66_A	2.5e-21	3AJA_B	2.1e-20	2CZQ_A	4.4e-19	PF01083.25
DalanDe	DQ	gp26	distal	3HC7_A	6.2e-22	3AJA_B	9.2e-20	5W95_B	1e-18	1QOZ_B	3.6e-19	1G66_A	1.2e-18	PF01083.25
ChistanaKitsune	DQ	gp27	distal	3HC7_A	2.9e-21	3AJA_B	7.3e-20	5W95_B	5.8e-19	1QOZ_B	2.3e-18	1G66_A	4.6e-18	PF01083.25
DumpTruck	DV	gp89	distal	3HC7_A	1.1e-23	3AJA_B	1.8e-18	1QOZ_B	1.8e-18	1G66_A	2.7e-18	5W95_B	2.2e-17	PF01083.25
VanLee	Singleton	gp104	distal	3HC7_A	3.1e-24	3AJA_B	5.6e-19	1G66_A	3.4e-19	1QOZ_B	4.1e-19	5W95_B	1e-17	PF01083.25
Suerte	CZ	gp23	LC	3HC7_A	3.6e-27	3AJA_B	1.2e-21	1QOZ_B	7.8e-22	1G66_A	1.2e-21	5W95_B	1.8e-20	PF01083.25
EpicDab	DM	gp7	LC	3HC7_A	4.3e-27	3AJA_B	8.5e-23	5W95_B	8.1e-22	1G66_A	8.9e-22	1QOZ_B	1.6e-21	PF01083.25
CaiB	DR	gp45	LC	3HC7_A	3.1e-23	3AJA_B	3.8e-17	1QOZ_B	1.4e-17	1G66_A	1.5e-17	3QPA_A	7.4e-17	PF01083.25
Jalebi	DV	gp86	LC	3HC7_A	1.7e-22	3AJA_B	1.6e-17	5W95_B	1.6e-16	1QOZ_B	2.7e-17	1G66_A	5.1e-17	PF01083.25
Clawz	CP	None
D29	A	gp12	LC	3HC7_A	5.6e-38	1QOZ_B	4.5e-23	1G66_A	7.7e-23	2CZQ_A	1.9e-22	7CW1_B	6.3e-22	PF01083.25
Ms6	F1	gp25	LC	3HC7_A	7.8e-34	1QOZ_B	6.7e-23	1G66_A	2e-22	2CZQ_A	4.6e-21	3AJA_B	8.3e-21	PF01083.25
PDB	Description
3HC7_A	Gene 12 protein; alpha/beta sandwich, CELL ADHESION; 2.0A {Mycobacterium phage D29}
1QOZ_B	ACETYL XYLAN ESTERASE; HYDROLASE, ESTERASE, XYLAN DEGRADATION; HET: PCA, NAG; 1.9A {TRICHODERMA REESEI} SCOP: c.69.1.30
1G66_A	ACETYL XYLAN ESTERASE II; serine hydrolase, acetyl xylopyranose, xylan, HYDROLASE; HET: SO4, GOL; 0.9A {Penicillium purpurogenum} SCOP: c.69.1.30
3AJA_B	Putative uncharacterized protein; alpha-beta hydrolase, serine esterase, cutinase, lipase, hydrolase; 2.9A {Mycobacterium smegmatis}
2CZQ_A	cutinase-like protein; alpha/beta hydrolase fold, hydrolase; HET: CIT; 1.05A {Cryptococcus sp.}
5W95_B	Conserved membrane protein of uncharacterised function; PEG, Complex, HYDROLASE; HET: 1PE; 1.723A {Mycobacterium tuberculosis}
3QPA_A	Cutinase; alpha-beta hydrolase fold, esterase, hydrolase, cutin, mono-ethyl phosphorylated serine residue, secreted; HET: MIR; 0.85A {Nectria haematococca} SCOP: c.69.1.30
7CW1_B	Cutinase-like enzyme; cutinase-like enzyme, biodegradable plastic degrading enzyme, alpha/beta hydrolase fold, hydrolase; HET: CAD; 1.7A {Pseudozyma antarctica}
PF01083.25	Cutinase ; Cutinase
